# Supplementary material for: Factors predicting students’ performance in the final pediatrics OSCE
Source: PLoS One. 2020 Sep 2;15(9):e0236484. doi: 10.1371/journal.pone.0236484 (PMC7467284; doi:10.1371/journal.pone.0236484)
Supplement: S2 Dataset — (XLS) [file pone.0236484.s002.xls]

## Sheet: Overall Grades
2013-14		Kuwait University
		Department Of Pediatrics - Faculty Of Medicine
		Final Examination - Evaluation Sixth Year Medical Student-Phase III
Rotation	End-of-Block		Final Exam		Over all
	Written %	OSCE %	Written %	OSCE %	Total %	Ltr grade
1	78	81	76	76	79.72	B
1	69	76	77.3333	81.5	78.7	C+
1	65	68	69.1667	69.5	70.9	C+
1	81	91	90	87	90	A-
1	58	86	66.6667	71.5	71.49	C+
1	59	78	70.1	71.5	71.08	C+
1	70	82	77.2667	77	78.71	C+
1	63	74	74.6	82	78.52	C+
1	58	75	75.6	69	74.05	C+
1	59	77	75.2667	82	77.77	C+
1	59	72	76.7667	73	72.18	C+
1	66	87	65.4333	85	79.23	C+
1	52	66	66.1	75.5	71.25	C+
1	71	83	80.1	74.5	79.52	B
1	60	72	63.1	70	68.32	C
1	71	75	76.9333	74	76.07	C+
1	74	66	73	75.5	73.13	C+
1	65	76	75.9333	77	77.37	C+
1	67	85	85.2667	82.5	83.9	B
1	75	82	83.4333	76.5	81.5	B
1	80	72	83.6	87	82.7	B
1	58	71	73.6667	75	74.26	C+
1	76	88	85.7667	90	90	A-
1	68	78	72.2667	85.5	79.78	B
1	77	85	82.7667	82.5	84.1	B
1	68	83	80	81.5	80.96	B
1	73	75	84.1	76	79.91	B
1	70	91	79.6667	85.5	83.91	B
1	74	76	75	78	77.7	C+
1	70	81	78.9333	75	78.7	C+
1	57	86	66.3333	76.5	74.21	C+
1	73	80	74.7667	80.5	79.33	C+
2	72	74	74.6	71	74.71	C+
2	79	79	80.7667	72.5	79.85	B
2	62	71	74.6	72.5	73.45	C+
2	61	77	66.8333	74	73.9	C+
2	81	93	84.3333	91.5	89.62	A-
2	66	65	70.9333	63	69.74	C+
2	65	80	74.8333	72.5	73.53	C+
2	83	91	81.6	94	90	A-
2	68	59	73.1	64.5	68.47	C
2	69	70	68.8333	68	71.98	C+
2	73	81	77.7667	86.5	82.7	B
2	76	77	87.6	83	84.09	B
2	62	77	55.2667	79	F	F
2	62	76	69.7667	72.5	73.05	C+
2	68	75	72.8333	79	77.17	C+
2	74	79	72.5	79.5	76.82	C+
2	60	73	68.3333	78.5	74.15	C+
2	58	77	66.4333	71.5	72.47	C+
2	69	66	73.6	75.5	74.04	C+
2	76	81	68.8333	76.5	74.96	C+
2	65	80	70.6	76	76.02	C+
2	60	78	70.5	78.5	73.59	C+
2	75	71	83.5	74.5	78.64	C+
2	75	79	84.6	84	83.43	B
2	51	59	73.2667	73	71.53	C+
2	81	89	81	81.5	84	B
2	57	65	75.2667	59	F	F
2	73	79	76	76.5	76.07	C+
2	80	86	80.9333	80.5	82.94	B
3	46.875	59	77.6667	81.5	75.11	C+
3	73.125	82	74	81	76.98	C+
3	73.125	82	73.1667	81	79.79	B
3	68.4375	81	73.2667	79	77.85	C+
3	77.5	84	79.4333	79	78.83	C+
3	73.4375	87	82.3333	78.5	82.49	B
3	69.0625	80	65.2667	74.5	74.07	C+
3	60.9375	75	64.9333	81	75.15	C+
3	61.5625	70	70.6	80.5	74.07	C+
3	67.5	80	70.4333	82.5	77.55	C+
3	65.625	83	73.3333	83	78.07	C+
3	65.3125	78	69.5	72.5	74.34	C+
3	75.9375	81	71.6	77.5	77.32	C+
3	65	85	72.3333	83.5	78.68	C+
3	65	76	67.3333	78	75.77	C+
3	69.375	92	77.1667	85.5	82.67	B
3	56.875	78	73.9333	70	74.91	C+
3	67.8125	82	75.9333	84	81.53	B
3	64.6875	82	76	81	80.22	B
3	68.125	83	67.6667	80.5	75.67	C+
3	62.1875	83	71.8333	77.5	74.62	C+
3	67.8125	73	75.8333	64	72.4	C+
3	64.6875	74	71.5	72	74.36	C+
3	68.125	81	82.8333	85	81.49	B
3	61.875	83	62.7667	74.5	73.97	C+
3	50	74	57.6667	71	F	F
3	69.6875	76	72.6	85	79.49	C+
3	70.625	78	68	80.5	70.61	C+
3	61.875	77	69.8333	75.5	73.24	C+
3	76.875	83	82.6	81.5	83.66	B
3	65.9375	66	73.8333	77	71.46	C+
