# Supplementary material for: Factors predicting students’ performance in the final pediatrics OSCE
Source: PLoS One. 2020 Sep 2;15(9):e0236484. doi: 10.1371/journal.pone.0236484 (PMC7467284; doi:10.1371/journal.pone.0236484)
Supplement: S3 Dataset — (XLS) [file pone.0236484.s003.xls]

## Sheet: Org. Overall Grades BEFORE VIVA
2014-15		Kuwait University
		Department Of Pediatrics - Faculty Of Medicine
		Final Examination - Evaluation Sixth Year Medical Student-Phase III
Rotation	End-of-Block		Final Exam		Overall
	Written %	OSCE %	Written %	OSCE %	Total %	Ltr grade
1	64	77	79	80.5	76	C+
1	75	84	73	73.5	76	C+
1	82	86	84	85.5	85	B
1	64	79	62	69	68	C
1	71	80	80	82	80	B
1	73	90	87	85.5	86	B
1	73	69	60	81.25	70	C+
1	79	89	91	92	95	A
1	67	80	79	75	77	C+
1	76	89	74	78.75	79	C+
1	75	74	76	71.25	74	C+
1	66	73	61	77.75	70	C+
1	69	77	72	79	75	C+
1	68	72	74	75.75	74	C+
1	68	76	68	78.75	73	C+
1	77	90	85	84.25	85	B
1	68	83	76	72.5	75	C+
1	75	86	72	80.25	78	C+
1	72	87	68	69.5	73	C+
1	70	79	78	80.25	78	C+
1	67	72	69	72.5	71	C+
1	70	89	73	67.25	74	C+
1	68	77	78	77.5	77	C+
1	70	83	71	70	73	C+
1	69	79	80	75	77	C+
1	53	69	50	68.5	FAIL	FAIL
1	73	80	79	83	80	B
1	78	80	76	78.75	78	C+
1	70	86	72	85.75	80	B
2	73	79.5	84	80	80	B
2	65	81	72	73	73	C+
2	62	80	68	80	74	C+
2	70	90.5	72	78	78	C+
2	85	83.5	83	77	81	B
2	59	73.5	72	65	68	C
2	66	81	73	77	75	C+
2	69	83.5	72	74.5	75	C+
2	64	76.5	76	77.5	75	C+
2	58	71	62	68	65	C
2	70	78	71	76	74	C+
2	68	85.5	74	82.5	79	C+
2	62	78.5	71	75.5	73	C+
2	70	70	72	75.25	72	C+
2	67	74	72	72.5	72	C+
2	64	75.5	72	72	72	C+
2	53	78.5	73	70	71	C+
2	73	77	64	82	74	C+
2	71	84.5	70	76.5	75	C+
2	60	75.5	68	72.25	70	C+
2	67	81.5	71	72.5	73	C+
2	62	76	69	77	72	C+
2	67	82	76	72.5	75	C+
2	65	83	59	78.5	71	C+
2	68	80.5	73	78.5	76	C+
2	69	77	76	85.5	79	C+
2	58	71.5	74	70.5	70	C+
2	82	84	85	86	85	B
2	85	88.5	86	87	86	B
2	81	89.5	83	92	87	B+
2	82	82.5	83	83.75	83	B
3	75.9375	79.5	79	84.5	81	B
3	68.75	83	79	86.5	82	B
3	61.25	84.5	66	80.5	75	C+
3	50.3125	77.5	66	71.5	69	C
3	40.3125	73	59	71.5	FAIL	FAIL
3	79.6875	89.5	78	85.25	83	B
3	75.3125	83	78	85.5	81	B
3	65.3125	81	82	92	84	B
3	74.6875	85	86	88.5	86	B
3	74.375	89.5	82	78	82	B
3	76.875	82.5	79	88.25	83	B
3	66.25	79	75	85.5	79	C+
3	79.375	92.5	76	84	83	B
3	63.125	72	78	75.5	75	C+
3	72.8125	82	74	85	79	C+
3	71.875	75.5	73	74	74	C+
3	82.1875	82.5	82	77	80	B
3	78.75	79.5	81	77.5	79	C+
3	62.1875	80	76	78	76	C+
3	81.25	86.5	83	79.5	82	B
3	62.5	72.5	66	75.75	71	C+
3	72.8125	80.5	75	86.5	80	B
3	61.875	79.5	73	71.5	73	C+
3	47.5	81	58	66	60	C
3	77.1875	82	84	81	82	B
3	65.3125	79.5	74	72	74	C+
3	72.1875	87.5	82	86	84	B
3	76.25	85	87	84	85	B
3	73.125	81	79	74.25	77	C+
3	66.25	89	76	72	77	C+
