# Supplementary material for: Factors predicting students’ performance in the final pediatrics OSCE
Source: PLoS One. 2020 Sep 2;15(9):e0236484. doi: 10.1371/journal.pone.0236484 (PMC7467284; doi:10.1371/journal.pone.0236484)
Supplement: S4 Dataset — (XLS) [file pone.0236484.s004.xls]

## Sheet: Org. Overall Grades before VIVA
2015-16		Kuwait University
		Department Of Pediatrics - Faculty Of Medicine
		Final Examination - Evaluation Sixth Year Medical Student-Phase III
Rotation	End-of-Block		Final Exam - 70%		Overall
	Written %	OSCE %	Written%	OSCE %	Total 100%	Ltr grade
1	65.9375	75.5	78	80	77	C+
1	55.3125	68	64	68.5	66	C
1	61.25	82.5	67	76	73	C+
1	68.125	81	81	86.5	82	B
1	63.125	95.5	71	85.5	81	B
1	70.3125	85.5	84	77	81	B
1	63.75	86.5	75	82.5	79	C+
1	68.75	84	77	78.5	78	C+
1	67.1875	81	76	78	77	C+
1	70	71	77	82	77	C+
1	58.75	73.5	72	64.5	68	C
1	57.8125	77.5	64	78.5	71	C+
1	55.625	78	67	86	75	C+
1	75.9375	84	81	79	80	B
1	60.3125	91.5	79	86	83	B
1	60.625	83.5	63	63	67	C
1	53.125	74.5	72	60.5	55	F
1	73.125	79	71	84	77	C+
1	58.125	78.5	66	73.5	71	C+
1	63.125	82.5	82	83	81	B
1	78.4375	79.5	86	76	80	B
1	68.125	82	74	80.5	78	C+
1	54.0625	69	67	72	68	C
1	55.625	74	70	82.5	74	C+
1	52.8125	78.5	77	73	74	C+
1	65.625	87	76	87.5	82	B
1	53.4375	69	63	72.5	67	C
1	67.5	77	78	75.5	76	C+
1	61.25	78	70	67	70	C+
1	65.3125	79	79	72	76	C+
1	56.25	72.5	67	64.5	66	C
1	51.875	77	77	68.5	72	C+
1	77.8125	79	91	75	82	B
1	58.4375	75.5	73	73	72	C+
1	54.375	78	78	78.5	76	C+
2	65	80	77	72.5	75	C+
2	77.5	83.5	77	82	80	B
2	56.25	82.5	69	72.5	72	C+
2	63.75	59	74	78	71	C+
2	74.375	75	87	74.5	79	C+
2	46.25	73.5	67	73.5	69	C
2	83.125	81	85	82.5	83	B
2	63.125	78	79	82	78	C+
2	68.75	80	78	85.5	80	B
2	58.75	68.5	67	61.5	65	C
2	51.25	78	77	76.5	75	C+
2	60.625	78	77	85	79	C+
2	60	86.5	71	84	78	C+
2	65.625	84.5	77	80.5	79	C+
2	59.375	70	82	67	72	C+
2	66.25	72.5	78	76	75	C+
2	85	85.5	86	85	85	B
2	66.875	79.5	72	78	75	C+
2	61.875	82	62	73	70	C+
2	68.125	79	83	78	79	C+
2	80.625	93.5	83	87	90	A-
2	64.375	80	76	74.5	75	C+
2	69.375	86.5	75	81	79	C+
2	70.625	74.5	80	75	76	C+
2	66.875	79	72	68	72	C+
2	66.875	74.5	70	75.5	73	C+
2	52.5	72	63	75.5	69	C
2	58.75	77	67	78.5	72	C+
2	63.125	77.5	78	85.5	79	C+
2	75	90	83	83	84	B
2	54.375	75	84	78	77	C+
2	67.5	83.5	84	77	80	B
2	56.875	78.5	66	73	70	C+
2	80.625	88	89	87	90	A-
3	74.375	80	82	74	78	C+
3	69.375	78.5	74	81.5	77	C+
3	80.3125	90	91	84.5	95	A
3	69.0625	85.5	77	91	83	B
3	82.8125	84.5	83	86.5	84	B
3	83.125	85	86	85.5	85	B
3	79.0625	83	83	80.5	82	B
3	76.25	84.5	77	77.5	79	C+
3	65.9375	78.5	78	68	74	C+
3	65.3125	85.5	77	74.5	77	C+
3	65	69	82	76	76	C+
3	75.3125	83	76	78.5	78	C+
3	73.4375	77.5	72	74.5	74	C+
3	71.875	78	79	78	78	C+
3	68.4375	87	79	85.5	82	B
3	59.375	85	67	77.5	74	C+
3	79.6875	88	88	87	95	A
3	63.75	82.5	73	71	74	C+
3	71.5625	75	82	80	79	C+
3	69.375	78.5	71	74.5	74	C+
3	75.3125	73	78	77.5	77	C+
3	68.125	88	77	83	81	B
3	69.375	64.5	78	70	72	C+
3	68.4375	79	84	78	80	B
3	59.6875	69.5	69	71.5	69	C
3	79.375	76.5	71	81.5	77	C+
3	71.5625	76	74	70	73	C+
3	53.4375	84	61	81	72	C+
3	64.0625	75	69	79.5	74	C+
3	67.1875	75.5	74	76.5	75	C+
3	62.1875	79	69	65	55	F
3	73.75	67.5	79	81	77	C+
3	65.3125	83.5	73	82.5	78	C+
3	70	80	71	85.5	78	C+
3	78.125	84.5	88	82	84	B
